# Supplementary material for: Genome-Wide Identification and Analysis of R2R3-MYB Genes Response to Saline–Alkali Stress in Quinoa
Source: Int J Mol Sci. 2023 May 23;24(11):9132. doi: 10.3390/ijms24119132 (PMC10252952; doi:10.3390/ijms24119132)
Supplement: Supplementary file 1 [file ijms-24-09132-s001.zip]

Archive with 2 entries (2 files):
- supplement table1.pdf
- Supplementary Figures.pdf
